# Supplementary material for: The dynamic cycle of bacterial translation initiation factor IF3
Source: Nucleic Acids Res. 2021 Jun 23;49(12):6958–70. doi: 10.1093/nar/gkab522 (PMC8266586; doi:10.1093/nar/gkab522)
Supplement: gkab522_Supplemental_Files [file gkab522_supplemental_files.zip]

Archive with 2 entries (2 files):
- Supplementary File 1_Nakamoto_et_al.xlsx
- Supplementary_Data_Nakamoto_et_al_corrected.pdf
