# Supplementary material for: The dynamic cycle of bacterial translation initiation factor IF3
Source: Nucleic Acids Res. 2021 Jun 23;49(12):6958–70. doi: 10.1093/nar/gkab522 (PMC8266586; doi:10.1093/nar/gkab522)
Supplement: gkab522_Supplemental_Files [file gkab522_supplemental_files.zip › Supplementary File 1_Nakamoto_et_al.xlsx]

## Sheet: Kapp_&_Amplitudes_Table
Apparent rate constants (Kapp) and amplitude change (F) of titration assays. Each value is the mean of 5-7 independent measurments with its respective SD.
Complex	Ligand	[Ligand] (µM)	F1 (V)	SD F1 (V)	kapp1 (s-1)	SD kapp1 (s-1)	F2 (V)	SD F2 (V)	kapp2 (s-1)	SD kapp2 (s-1)
IF3DL	30S	0.15	1.62397	0.0759713	91.1575	0.573156	0.936652	0.0798507	5.04458	0.309612
		0.2	1.45306	0.035668	108.96	3.96708	0.937463	0.0357096	5.35546	0.170391
		0.3	1.18952	0.0453762	106.421	3.55865	0.911236	0.0337695	5.39561	0.202655
		0.4	1.62473	0.0591579	107.282	5.47015	1.21436	0.0456231	5.16103	0.208033
		0.5	1.12739	0.0238419	104.304	9.27631	0.910664	0.0960153	5.06761	0.423085
IF3DL-30S	IF2	0.15	0.436828	0.0115481	1.18289	0.0148348	-	-	-	-
		0.2	0.621435	0.0110569	1.5919	0.0411262	-	-	-	-
		0.3	0.691798	0.00547755	2.04456	0.0240435	-	-	-	-
		0.4	0.743489	0.00819243	2.66337	0.044397	-	-	-	-
		0.5	0.760834	0.0135432	2.97524	0.0645596	-	-	-	-
IF3DL-30S-IF2	IF1	0.15	0.307987	0.109812	0.920056	0.146615	0.410873	0.117352	0.238416	0.0035916
		0.2	0.367937	0.094467	1.02428	0.151235	0.416268	0.115782	0.280121	0.00372903
		0.3	0.276862	0.109389	1.51774	0.21879	0.544466	0.133248	0.313578	0.00763504
		0.4	0.291347	0.0695024	1.77932	0.250971	0.52753	0.0932561	0.33885	0.00923181
		0.5	0.254936	0.0484503	1.75218	0.244028	0.558971	0.0610236	0.373432	0.00605454
IF3DL-30S-IF2-IF1-mRNA	fmet-tRNA	0.15	0.238289	0.0122269	4.09502	0.755215	0.395259	0.0232748	1.20985	0.117804
		0.2	0.290453	0.0148268	5.74975	0.739062	0.455695	0.0306023	1.52354	0.0817487
		0.3	0.42133	0.118662	6.06952	1.61817	0.358966	0.0752645	1.56652	0.204133
		0.4	0.434069	0.0400476	8.50378	0.954565	0.401231	0.0457668	2.0504	0.11168
		0.5	0.416355	0.0150998	9.99432	0.787015	0.419507	0.0215078	2.36123	0.110454
IF3DL-30S-IF2-IF1-fmet-tRNA	mRNA	0.15	0.395159	0.0481599	0.140453	0.0158191	-	-	-	-
		0.25	0.460309	0.0506727	0.157242	0.00966265	-	-	-	-
		0.4	0.460813	0.0397716	0.169176	0.0104384	-	-	-	-
		0.5	0.477574	0.0498746	0.183772	0.0194476	-	-	-	-
		1	0.416416	0.0200786	0.207093	0.0163439	-	-	-	-
IF3DL-30S-IF2-IF1-mRNA-fmet-tRNA	50S	0.15	0.377141	0.0133367	5.61808	0.757493	0.744782	0.0178642	0.329519	0.0139119
		0.25	0.409246	0.0212853	7.71008	0.696706	0.745246	0.012024	0.384427	0.0154507
		0.5	0.382942	0.0350716	9.19747	0.580052	0.66857	0.0055813	0.445357	0.0118502
		0.8	0.41269	0.0228008	10.517	0.386836	0.686066	0.0127887	0.477869	0.00709097
		1	0.360114	0.0458674	10.9407	0.362619	0.574294	0.00611848	0.498976	0.00507636

## Sheet: Ks
Complex	Ligand	kapp1				kapp2				Kav
		Vmax1 (s-1)		Ks1 (µM-1)		Vmax2 (s-1)		Ks2 (µM-1)		VmaxAV (s-1)		KsAV (µM-1)
		mean	SD	mean	SD	mean	SD	mean	SD	mean	SD	mean	SD
30S	IF3DL	113.132	8.12722	0.0247509	0.0196003	5.19571	0.183411	0.000277146	0.00829883	63.733	4.15657	0.00223285	0.0155328
30S-IF3DL	IF2	11.3948	0.646212	1.15614	0.0994082	-	-	-	-	-	-	-	-
30S-IF3DL-IF2	IF1	3.27147	0.657537	0.382975	0.144646	0.472684	0.0191259	0.145604	0.0178015	1.27835	0.158762	0.216923	0.0656248
30S-IF3DL-IF2-IF1-mRNA	fmet-tRNA	*	*	*	*	3.83061	0.800336	0.343239	0.141067	-	-	-	-
30S-IF3DL-IF2-IF1-fmet-tRNA	mRNA	0.219939	0.00917905	0.095069	0.0183481	-	-	-	-	-	-	-	-
30S-IF3DL-IF2-IF1-mRNA-fmet-tRNA	50S	12.9162	0.348658	0.185476	0.0174329	0.540354	0.00701984	0.0990785	0.00627955	5.50004	0.193206	0.232178	0.0254965
